# Supplementary material for: Efficacy of SARS-CoV-2 vaccination in patients with monoclonal gammopathies: A cross sectional study
Source: Life Sci Alliance. 2022 Aug 12;5(12):e202201479. doi: 10.26508/lsa.202201479 (PMC9375155; doi:10.26508/lsa.202201479)
Supplement: Supplementary file 1 [file LSA-2022-01479_SdataF1_F2.xlsx]

## Sheet: Sheet1
ID PATIENT	Group	Sub.Group 0_Control; 1_MGUS, 2_SMM; 3_MM	STATUS (uninfected =0, Infected =1)	GENDER 1=1, 0=0	AGE	VACCINE; COMINARTY=1; Moderna=2	Days post complete schedule to extraccion	V1_IgG_N_pos=1/neg=0	V1_IgG_S2+RBD_quantification	V1_IgA_S2+RBD_quantification	V1_IgM_S2+RBD_quantification	PSEUDOVIRUS NEUT (Reciprocal dilution)	Ratio Neutraliztion /IgG
HMAR29	HMAR	1	0	1	51	2	23	0	71.5304	176.813	2.97289	3663.46	51.2154
HMAR49	HMAR	3	1	0	91	1	188	1	21.5139	92.746	4.05921	14580	677.701
HMAR58	HMAR	2	0	1	73	2	141	0	353.191	86.8683	2.48057	1303.06	3.68939
HMAR20	HMAR	1	0	1	83	1	69	0	32.9084	65.0631	0	649.581	19.7391
HMAR28	HMAR	1	a	0	57	1	42	0	920.031	53.565	0	6907.18	7.50755
HMAR12	HMAR	2	0	0	71	2	35	0	917.815	30.028	0	2835.8	3.08973
HMAR54	HMAR	2	0	0	86	2	163	0	100.449	29.1624	7.90347	421.933	4.20047
HMAR24	HMAR	1	0	1	71	1	42	0	21.8071	17.6992	1.20097	1899.41	87.1006
HMAR55	HMAR	1	0	0	45	2	164	0	31.1184	16.976	0	735.214	23.6264
HMAR52	HMAR	2	0	0	57	1	120	0	98.516	16.2893	0	473.272	4.80401
HMAR26	HMAR	1	1	0	78	1	64	1	19.5442	12.7034	0	2628.46	134.488
HMAR01	HMAR	3	0	1	70	2	33	0	7.53538	12.2877	4.99936	7634.77	1013.19
HMAR43	HMAR	2	0	0	68	2	156	0	3.86965	11.7002	0	210.215	54.3239
HMAR50	HMAR	2	0	1	68	2	167	0	211.812	11.4385	0	1328.75	6.27328
HMAR51	HMAR	1	0	1	73	1	123	0	135.231	11.3541	0	722.441	5.34227
HMAR30	HMAR	1	0	0	50	1	36	0	514.098	10.7545	2.11104	2333.05	4.53815
HMAR04	HMAR	3	1	0	59	2	77	1	524.151	10.4573	1.62565	2234.76	4.26359
HMAR46	HMAR	1	0	0	67	1	77	0	139.399	9.74879	2.8792	2093.63	15.0189
HMAR56	HMAR	2	0	0	77	1	156	0	9.32685	8.96133	2.82261	337.294	36.1638
HMAR59	HMAR	2	0	0	60	2	166	0	93.4932	7.92532	0	482.805	5.16407
HMAR22	HMAR	2	0	0	64	2	119	0	30.276	7.30096	0	1179.53	38.9593
HMAR06	HMAR	2	0	0	46	2	45	0	920.031	6.96974	0	1069.86	1.16286
HMAR57	HMAR	1	0	1	57	1	125	0	73.2572	6.77853	0	283.725	3.87299
HMAR09	HMAR	2	0	0	69	2	74	0	7.89885	6.711	0	1375.62	174.154
HMAR47	HMAR	2	0	1	85	2	162	0	7.2608	6.38211	0	411.214	56.6348
HMAR53	HMAR	2	0	1	76	2	164	0	46.7433	6.34633	0	1022.47	21.8741
HMAR23	HMAR	2	0	0	73	2	45	0	257.322	3.65633	1.34623	1163.55	4.52175
HMAR02	HMAR	3	1	0	45	2	77	1	47.4377	3.37806	0	1437.61	30.3051
HMAR25	HMAR	2	0	0	81	1	108	0	25.0363	2.977	0	952.536	38.0462
HMAR10	HMAR	3	0	1	79	2	78	0	6.34753	2.93966	0	276.688	43.5898
HMAR18	HMAR	2	0	0	53	1	28	0	19.2846	2.52678	0	1169.18	60.628
HMAR16	HMAR	2	0	1	82	1	69	0	6.31723	0.798453	0	650.768	103.015
HMAR32	HMAR	1	0	1	83	1	118	0	8.65895	0.653521	0	155.201	17.9237
HMAR21	HMAR	1	1	0	77	1	65	1	2.71628	0	0	248.307	91.4143
HMAR33	HMAR	1	0	1	90	1	144	0	5.26451	0	0	339.03	64.3992
HMAR35	HMAR	1	0	1	47	1	78	0	31.9138	0	0	438.837	13.7507
HMAR45	HMAR	1	0	1	87	1	189	0	8.95294	0	3.9587	377.898	42.2094
HMAR48	HMAR	1	0	0	84	1	160	0	57.221	0	0	423.017	7.39268
HMAR60	HMAR	1	0	0	53	1	97	0	105.416	0	0	957.205	9.08024
HMAR05	HMAR	2	0	1	77	1	62	0	257.322	0	0	803.874	3.124
HMAR34	HMAR	2	0	0	84	1	147	0	4.92407	0	0	195.217	39.6454
HMAR41	HMAR	2	0	0	79	1	145	0	128.842	0	0	1450.83	11.2605
HMAR42	HMAR	2	0	0	73	1	116	0	3.78867	0	0	439.309	115.953
HMAR44	HMAR	2	0	1	61	2	126	0	9.20886	0	0	173.356	18.8249
HMAR03	HMAR	3	0	0	74	2	152	0	25.1106	0	0	429.538	17.1059
HMAR08	HMAR	3	0	0	79	2	78	0	9.29328	0	0	201.22	21.6522
HMAR17	HMAR	3	0	0	80	1	82	0	1.62767	0	0	358.728	220.394
HMAR19	HMAR	3	0	0	86	1	48	0	2.24505	0	0	282.44	125.806
HMAR36	HMAR	3	0	1	54	2	154	0	0.47446	0	0	133.56	281.498
HMAR37	HMAR	3	0	0	62	1	66	0	2.19658	0	0	507.404	230.997
HMAR39	HMAR	3	0	1	72	2	156	0	17.3994	0	5.11296	359.509	20.6622
HMAR40	HMAR	3	0	1	73	2	151	0	6.9121	0	0	180.909	26.1728
HMAR07	HMAR	3	1	0	46	1	144	1	514.098	0	0	1278.9	2.48766
20282009	Control	0	0	1	69.2438	1	88	0	94.1492	8.98034	0	453	4.81151
20282028	Control	0	0	1	73.4685	1	109	0	56.0893	7.40549	0	444	7.91595
20282029	Control	0	0	1	65.1918	1	109	0	34.1732	3.81766	0	378	11.0613
20282031	Control	0	0	0	74.137	1	104	0	16.5598	16.8735	0	442	26.6911
20282042	Control	0	0	1	91.789	1	97	0	36.7148	14.0177	0	1379	37.5597
20282043	Control	0	0	0	96.6986	1	71	0	309.548	63.6597	0	710	2.29367
20282046	Control	0	0	0	88.7753	1	97	0	6.13615	3.14309	0	173	28.1936
20282047	Control	0	0	0	97.1945	1	97	0	35.6312	8.31698	0	357	10.0193
20328004	Control	0	0	0	71.5863	1	93	0	16.9365	2.17564	3.09275	778	45.9363
20328014	Control	0	0	1	80.5014	1	93	0	23.0551	2.00556	0.451677	442	19.1715
20328022	Control	0	0	0	78.0493	1	79	0	42.5437	4.09691	0	549	12.9044
20328027	Control	0	0	0	85.1753	1	115	0	13.486	0.358993	0	84	6.22867
20328039	Control	0	0	0	102.123	1	115	0	9.26351	2.86732	0	157	16.9482
20328042	Control	0	0	1	78.1781	1	115	0	120.427	4.69889	0	733	6.08669
298-048	Control	0	0	0	61	1	140	0	56.3972	10.9359	0	987	17.5009
298-060	Control	0	0	1	67	1	103	0	10.7958	0	0	525.135	48.6424
298-077	Control	0	0	1	43	1	89	0	168.521	13.4794	0	1856	11.0135
298-081	Control	0	0	0	46	1	89	0	83.0079	13.4069	0	1075	12.9506
298-083	Control	0	0	0	42	1	90	0	14.4022	22.2577	0	2647	183.792
298-088	Control	0	0	1	62	1	90	0	33.0143	62.1084	0	1376	41.679
298-101	Control	0	0	1	61	1	91	0	13.9444	0	0	379	27.1794
298-432	Control	0	0	0	59	1	101	0	83.1467	9.58125	0	1268	15.2502
298-433	Control	0	0	0	46	1	101	0	80.0905	9.58125	0	827	10.3258
298-442	Control	0	0	0	50	1	101	0	66.5344	9.07937	0	1725.22	25.9298
298-551	Control	0	0	0	60	2	110	0	35.385	39.7567	0	2800.5	79.1435
298-557	Control	0	0	0	48	2	114	0	350.214	6.12665	0	1345.33	3.84146
298-558	Control	0	0	0	48	2	89	0	446.475	5.18201	0	2986.04	6.68803
298-559	Control	0	0	1	50	2	119	0	69.9355	5.09994	0	761.913	10.8945
298-562	Control	0	0	0	40	2	111	0	43.5561	8.51775	0	1612.04	37.0107
298-569	Control	0	0	0	44	2	34	0	53.8047	32.6328	0	6342.1	117.873
298-580	Control	0	0	1	72	1	100	0	3.4018	0	0	110.982	32.6245
298-586	Control	0	0	0	48	1	184	0	35.9162	25.8949	0	136.438	3.79879
298-616	Control	0	0	0	43	1	117	0	65.095	24.3073	0	415.491	6.38284
298-622	Control	0	0	1	58	1	49	0	41.989	7.15533	0	2565.01	61.0876
298-679	Control	0	0	1	50	2	33	0	2161.1	19.1745	0	3337.17	1.5442
298-744	Control	0	0	1	63	1	112	0	176.46	32.123	0	884	5.00962
20282001	Control	0	1	1	80.1616	1	62	1	1260.12	33.8664	2.02905	5224	4.14563
20282005	Control	0	1	1	80.9425	1	62	1	1190.15	85.4938	2.52396	2709	2.27619
20282015	Control	0	1	0	76.8055	1	92	1	622.597	12.9021	3.47566	660	1.06008
20282019	Control	0	1	0	80.7096	1	83	1	2328.7	113.345	1	3878	1.66531
20282020	Control	0	1	0	81.337	1	90	1	748.284	537.456	1.94437	2346	3.13517
20282023	Control	0	1	0	78.3151	1	104	1	1546.28	330.082	2.60636	5650	3.65393
20282038	Control	0	1	0	85.1233	1	78	1	444.048	145.845	2.42286	6742	15.183
20282051	Control	0	1	0	84.2301	1	78	1	275	85.1764	4.02719	1011	3.67637
20282053	Control	0	1	1	82.3507	1	99	1	465.027	20.8742	3.38266	5549	11.9326
20282055	Control	0	1	1	74.3397	1	57	1	4882.43	51.4701	3.91876	11756	2.40782
20328001	Control	0	1	0	83.9151	1	72	1	2580.33	1888.42	13.6346	6350	2.46093
20328016	Control	0	1	0	85.9205	1	79	1	805.204	183.359	1.29248	4094	5.08442
20328018	Control	0	1	0	75.0767	1	86	1	226.005	3.09857	0.691369	1246	5.51315
20328021	Control	0	1	0	65.4411	1	72	1	1453.08	64.1449	7.28443	14580	10.0339
20328023	Control	0	1	0	83.189	1	86	1	364.871	33.9051	1.10489	741	2.03085
20328029	Control	0	1	1	77.8438	1	87	1	927.593	297.623	11.487	14580	15.7181
20328034	Control	0	1	0	78.6959	1	73	1	769.109	153.495	2.11321	4039	5.25153
20328035	Control	0	1	0	80.6274	1	52	1	1312.48	199.999	3.10243	6461	4.92273
20328038	Control	0	1	0	84.1123	1	73	1	118.917	7.66365	1	1960	16.4821
20328044	Control	0	1	0	75.8877	1	80	1	671.198	23.8771	0.830707	2792	4.15973
20328045	Control	0	1	1	72.3562	1	59	1	915.668	601.469	2.34919	9718	10.613
20328048	Control	0	1	1	79.389	1	80	1	647.243	369.552	1	5611	8.66908
20881001	Control	0	1	1	77.7616	1	85	1	1603.08	689.393	2.8729	3641	2.27125
20881003	Control	0	1	1	85.4493	1	92	1	1119.57	526.199	4.38829	2436	2.17584
20881005	Control	0	1	0	68.6932	1	113	1	1166.82	25.4834	9.12212	2371	2.03203
20881007	Control	0	1	0	81.8767	1	120	1	309.091	87.5729	3.92651	1328	4.29647
20881011	Control	0	1	0	85.3096	1	85	1	2802.54	51.1226	2.3683	6926	2.47133
20881014	Control	0	1	0	85.7315	1	99	1	1571.1	475.056	3.02888	14580	9.28013
20881019	Control	0	1	1	71.8	1	99	1	822.681	67.7312	3.64096	3308	4.021
20881022	Control	0	1	0	73.7205	1	74	1	788.925	229.992	5.81137	8286	10.5029
20881023	Control	0	1	0	82.8575	1	92	1	554.161	587.889	2.8589	2798	5.04907
20881024	Control	0	1	0	83.7945	1	99	1	875.866	52.369	1	1882	2.14873
20881031	Control	0	1	0	78.9123	1	120	1	609.491	30.796	1.48678	1061	1.7408
298-016	Control	0	1	0	56	1	111	1	3910.59	1624.5	4.36534	8484	2.16949
298-067	Control	0	1	1	55	2	93	1	255.837	67.806	0
298-073	Control	0	1	0	58	1	88	1	71.0631	33.2591	1.87906	1853	26.0754
298-121	Control	0	1	1	59	2	112	1	6368.36	86.0718	7.35968
298-150	Control	0	1	1	58	2	120	1	3318.64	32.2295	0	14580	4.39336
298-183	Control	0	1	0	68	1	98	1	1997.31	24.2282	4.15244	3805.77	1.90545
298-196	Control	0	1	0	62	1	134	1	438.397	10.6577	0	2278.21	5.19667
298-214	Control	0	1	0	57	2	105	1	4984.38	0	0	12039.5	2.41544
298-235	Control	0	1	1	62	1	48	1	4149.31	290.986	0	14580	3.51384
298-266	Control	0	1	1	84	1	141	1	836.151	753.11	28.6617	14580	17.437
298-269	Control	0	1	1	73	1	118	1	633.337	61.4221	0	864.986	1.36576
298-284	Control	0	1	1	69	1	100	1	615.64	186.12	3.97017	1920.03	3.11875
298-381	Control	0	1	0	63	1	126	1	2019.46	379.082	9.73745	10340.7	5.12052
298-390	Control	0	1	1	70	1	127	1	1741.78	2991.47	4.54962	14580	8.37074
298-432	Control	0	1	0	59	1	101	1	83.1467	9.58125	0	1268	15.2502
298-461	Control	0	1	1	71	2	100	1	633.337	40.4055	0	7454.31	11.7699
298-463	Control	0	1	0	69	1	108	1	3476.73	36.3082	5.42199	10841.3	3.11825
298-478	Control	0	1	1	80	1	102	1	30.8155	71.6161	14.9574	7440.18	241.443
298-483	Control	0	1	1	59	2	29	1	4857.22	6.16387	3.20708	14062.3	2.89513
298-551	Control	0	1	0	60	2	110	1	35.385	39.7567	0	2800.5	79.1435
298-560	Control	0	1	1	62	2	89	1	465.195	78.6341	0	9927.43	21.3404
298-599	Control	0	1	0	71	1	111	1	1038.53	320.158	0	8273.11	7.96617
298-633	Control	0	1	1	70	2	74	1	68.2263	87.8632	9.05514	14580	213.7
298-636	Control	0	1	0	61	2	100	1	645.918	23.664	3.75727	2655.77	4.11162
298-710	Control	0	1	1	60	1	112	1	11.9313	0	0	477	39.9789
